# Supplementary material for: The Effect of Microstructural Changes Produced by Heat Treatment on the Electromagnetic Interference Shielding Properties of Ti-Based MXenes
Source: Nanomaterials (Basel). 2025 Apr 29;15(9):676. doi: 10.3390/nano15090676 (PMC12073403; doi:10.3390/nano15090676)
Supplement: Supplementary file 1 [file nanomaterials-15-00676-s001.zip]

Archive with 1 entries (1 files):
- nanomaterials-3574814-supplementary.pdf
